# Supplementary material for: Arabidopsis transcriptome responses to low water potential using high-throughput plate assays
Source: eLife. 2024 Jun 21;12:RP84747. doi: 10.7554/eLife.84747 (PMC11192529; doi:10.7554/eLife.84747)
Supplement: Supplementary file 5. [file elife-84747-supp5.xlsx]

## Sheet: Seedling Shoot Area
Table S5 - Seedling shoot area size in response to different levels of LS media or agar concentration
LS media (X)	Agar (%)	Replicate (individual plant)	Rosette Area (no. of pixels)
1	2	1	41504
1	2	2	50976
1	2	3	58512
1	2	4	50944
1	2	5	46832
1	2	6	28800
1	2	7	44960
1	2	8	54016
1	2	9	42096
1	2	10	42480
1	2	11	42176
1	2	12	36240
1	2	13	55264
1	2	14	38432
1	2	15	49200
1	2	16	44416
1	2	17	51440
1	2	18	46992
1	2	19	59840
1.25	2.5	1	41552
1.25	2.5	2	24736
1.25	2.5	3	29360
1.25	2.5	4	41904
1.25	2.5	5	34992
1.25	2.5	6	18368
1.25	2.5	7	33632
1.25	2.5	8	38240
1.25	2.5	9	32832
1.25	2.5	10	46608
1.25	2.5	11	36336
1.25	2.5	12	44560
1.25	2.5	13	33520
1.25	2.5	14	39696
1.25	2.5	15	35088
1.25	2.5	16	41952
1.25	2.5	17	31584
1.25	2.5	18	32880
1.67	3.3	1	37744
1.67	3.3	2	30688
1.67	3.3	3	39936
1.67	3.3	4	34608
1.67	3.3	5	22992
1.67	3.3	6	29744
1.67	3.3	7	29104
1.67	3.3	8	31024
1.67	3.3	9	26960
1.67	3.3	10	26848
1.67	3.3	11	33664
1.67	3.3	12	36464
1.67	3.3	13	25776
1.67	3.3	14	36048
1.67	3.3	15	39792
1.67	3.3	16	41280
1.67	3.3	17	26976
2.5	5	1	13456
2.5	5	2	14080
2.5	5	3	13664
2.5	5	4	16096
2.5	5	5	18928
2.5	5	6	9040
2.5	5	7	17472
2.5	5	8	18224
2.5	5	9	17264
2.5	5	10	15792
2.5	5	11	18576
2.5	5	12	19312
2.5	5	13	15376
2.5	5	14	17904
2.5	5	15	14848
2.5	5	16	13616
2.5	5	17	20048
2.5	5	18	18608
1	2.5	1	36128
1	2.5	2	32000
1	2.5	3	49712
1	2.5	4	20544
1	2.5	5	28208
1	2.5	6	28768
1	2.5	7	38624
1	2.5	8	35648
1	2.5	9	30752
1	2.5	10	34112
1	2.5	11	35568
1	2.5	12	35872
1	2.5	13	28528
1	2.5	14	37856
1	2.5	15	27264
1	2.5	16	38752
1	2.5	17	30768
1	3.3	1	35520
1	3.3	2	21744
1	3.3	3	37008
1	3.3	4	30928
1	3.3	5	43952
1	3.3	6	35536
1	3.3	7	32544
1	3.3	8	40896
1	3.3	9	28768
1	3.3	10	27408
1	3.3	11	36160
1	5	1	22864
1	5	2	19312
1	5	3	17232
1	5	4	24464
1	5	5	23568
1	5	6	25872
1	5	7	15296
1	5	8	14912
1	5	9	17664
1	5	10	26208
1	5	11	12688
1.25	2	1	51168
1.25	2	2	51904
1.25	2	3	63072
1.25	2	4	55568
1.25	2	5	46592
1.25	2	6	53040
1.25	2	7	37840
1.25	2	8	54176
1.25	2	9	47392
1.25	2	10	53392
1.25	2	11	66256
1.25	2	12	55008
1.25	2	13	46208
1.25	2	14	49504
1.25	2	15	62656
1.25	2	16	51456
1.25	2	17	52016
1.25	2	18	49504
1.67	2	1	38208
1.67	2	2	39696
1.67	2	3	45184
1.67	2	4	55344
1.67	2	5	43312
1.67	2	6	33936
1.67	2	7	48720
1.67	2	8	46000
1.67	2	9	47136
1.67	2	10	36480
1.67	2	11	48032
1.67	2	12	74128
1.67	2	13	41648
1.67	2	14	38256
1.67	2	15	44336
1.67	2	16	45936
1.67	2	17	43136
1.67	2	18	53728
2.5	2	1	32672
2.5	2	2	41168
2.5	2	3	28688
2.5	2	4	32752
2.5	2	5	32160
2.5	2	6	26112
2.5	2	7	28224
2.5	2	8	33904
2.5	2	9	19568
2.5	2	10	36720
2.5	2	11	33632
2.5	2	12	30224
2.5	2	13	29264
2.5	2	14	28544
2.5	2	15	20768
2.5	2	16	31488
2.5	2	17	34064
2.5	2	18	26480
